# Supplementary material for: Exploring the Catalytic Mechanism of the RNA Cap Modification by nsp16-nsp10 Complex of SARS-CoV-2 through a QM/MM Approach
Source: Int J Mol Sci. 2021 Dec 28;23(1):300. doi: 10.3390/ijms23010300 (PMC8745711; doi:10.3390/ijms23010300)
Supplement: Supplementary file 1 [file ijms-23-00300-s001.zip]

Archive with 1 entries (1 files):
- ijms-1467175-supplementary.pdf
